# Supplementary material for: Clinically relevant molecular subtypes and genomic alteration-independent differentiation in gynecologic carcinosarcoma
Source: Nat Commun. 2019 Oct 31;10:4965. doi: 10.1038/s41467-019-12985-x (PMC6823358; doi:10.1038/s41467-019-12985-x)
Supplement: Supplementary file 4 — Supplementary Data 1 [file 41467_2019_12985_MOESM4_ESM.xlsx]

## Sheet: Suppl_Data_1
Supplementary Data 1: Sample Information for Histology and Genomic Aberration Subtype.
Case ID	Sample ID	Primary Site	Carcinoma Histology	Carcinoma Grade	Carcinoma Content (%)	Sarcoma Histology	Sarcoma Content (%)	Genomic Aberration Subtype
CX036	CX036T1	Uterus	Mixed (Endometrioid+Clear Cell)	3	30	ESS	70	CNH
CX204	CX204T1	Uterus	Endometrioid	3	99	ESS	1	MSI
EN019	EN019T1	Uterus	Endometrioid	2	95	RMS	5	CNH
EN025	EN025T1	Uterus	Endometrioid	3	30	ESS	70	CNH
EN037	EN037T1	Uterus	Mixed (Endometrioid+Serous)	3	30	ESS	70	CNH
EN042	EN042T1	Uterus	Mixed (Endometrioid+Clear Cell)	3	40	ESS	60	CNH
EN043	EN043T1	Uterus	Endometrioid	1	70	ESS	30	MSI
EN050	EN050T1	Uterus	Endometrioid	2	30	ESS	70	CNL
EN058	EN058T1	Uterus	Endometrioid	3	99	ESS	1	MSI
EN083	EN083T1	Uterus	Endometrioid	3	40	ESS	60	CNH
EN088	EN088T1	Uterus	Endometrioid	3	95	ESS	5	CNH
EN092	EN092T1	Uterus	Undifferentiated	3	80	CHS	20	CNL
EN128	EN128T1	Uterus	Endometrioid	1	85	ESS	15	MSI
EN136	EN136T1	Uterus	Endometrioid	3	70	ESS	30	MSI
EN145	EN145T1	Uterus	Endometrioid	3	30	ESS	70	MSI
EN151	EN151T1	Uterus	Endometrioid	3	30	RMS	70	CNH
EN152	EN152T1	Uterus	Mixed (Endometrioid+Clear Cell)	3	95	Mixed (RMS+OS)	5	MSI
EN154	EN154T1	Uterus	Endometrioid	3	95	ESS	5	MSI
EN175	EN175T1	Uterus	Endometrioid	3	10	ESS	90	CNH
EN191	EN191T1	Uterus	Endometrioid	2	40	ESS	60	MSI
EN193	EN193T1	Uterus	Endometrioid	3	60	ESS	40	POLE
EN195	EN195T1	Uterus	Mixed (Endometrioid+Serous+Clear Cell)	3	70	ESS	30	CNH
EN204	EN204T1	Uterus	Endometrioid	2	99	ESS	1	POLE
EN205	EN205T1	Uterus	Endometrioid	2	20	ESS	80	CNH
EN250	EN250T1	Ovary	Serous	3	95	CHS	5	CNH
EN288	EN288T1	Uterus	Mixed (Endometrioid+Clear Cell)	2	50	ESS	50	POLE
EN296	EN296T1	Uterus	Endometrioid	2	99	RMS	1	CNH
EN320	EN320T1	Uterus	Endometrioid	1	95	ESS	5	MSI
EN321	EN321T1	Uterus	Mixed (Endometrioid+Neuroendocrine)	2	90	ESS	10	POLE
EN325	EN325T1	Uterus	Endometrioid	1	10	ESS	90	CNL
EN362	EN362T1	Uterus	Mixed (Serous+Clear Cell)	3	20	ESS	80	CNL
EN432	EN432T1	Uterus	Clear Cell	3	90	ESS	10	POLE
EN437	EN437T1	Uterus	Endometrioid	2	20	ESS	80	CNH
EN442	EN442T1	Uterus	Endometrioid	1	90	RMS	10	CNH
EN445	EN445T1	Uterus	Endometrioid	3	80	ESS	20	POLE
EN472	EN472T1	Uterus	Undifferentiated	3	99.9	ESS	0.1	CNL
EN482	EN482T1	Uterus	Endometrioid	3	30	CHS	70	MSI
EN486	EN486T1	Uterus	Endometrioid	2	40	RMS	60	MSI
EN496	EN496T1	Uterus	Endometrioid	3	80	ESS	20	MSI
EN505	EN505T1	Uterus	Endometrioid	3	95	CHS	5	CNH
EN525	EN525T1	Uterus	Endometrioid	3	10	ESS	90	CNH
EN556	EN556T1	Uterus	Endometrioid	3	30	RMS	70	POLE
EN558	EN558T1	Uterus	Endometrioid	3	20	ESS	80	CNL
EN566	EN566T1	Uterus	Endometrioid	2	95	RMS	5	CNL
EN571	EN571T1	Uterus	Serous	3	25	ESS	75	CNH
EN599	EN599T1	Uterus	Mixed (Endometrioid+Serous+Clear Cell)	3	99.9	UES	0.1	CNH
EN617	EN617T1	Uterus	Endometrioid	3	70	CHS	30	POLE
EN618	EN618T1	Uterus	Endometrioid	3	5	ESS	95	MSI
EN623	EN623T1	Uterus	Endometrioid	3	90	ESS	10	CNH
EN626	EN626T1	Uterus	Serous	3	98	ESS	2	CNH
EN650	EN650T1	Uterus	Endometrioid	3	99	CHS	1	CNH
EN676	EN676T1	Uterus	Endometrioid	3	95	ESS	5	POLE
EN683	EN683T1	Uterus	Endometrioid	2	99	LS	1	CNH
EVE003	EVE003T1	Ovary	Endometrioid	2	99	FBS	1	CNH
EVE016	EVE016T1	Ovary	Serous	3	90	CHS	10	CNH
GY007	GY007T1	Uterus	Endometrioid	3	50	ESS	50	CNH
GY022	GY022T1	Uterus	Undifferentiated	3	70	CHS	30	CNH
GY027	GY027T1	Uterus	Endometrioid	3	90	ESS	10	CNH
GY029	GY029T1	Uterus	Endometrioid	3	99	Mixed (RMS+OS)	1	CNH
GY030	GY030T1	Uterus	Serous	3	95	ESS	5	CNH
GY057	GY057T1	Uterus	Mixed (Endometrioid+Serous+Clear Cell)	3	50	ESS	50	MSI
GY063	GY063T1	Uterus	Endometrioid	1	80	ESS	20	CNL
GY066	GY066T1	Uterus	Endometrioid	3	99.9	ESS	0.1	MSI
GY067	GY067T1	Uterus	Endometrioid	3	90	ESS	10	CNH
GY069	GY069T1	Uterus	Endometrioid	3	99	ESS	1	CNH
GY071	GY071T1	Uterus	Endometrioid	3	5	ESS	95	CNH
GY072	GY072T1	Uterus	Mixed (Endometrioid+Serous+Clear Cell)	3	99	RMS	1	CNH
GY073	GY073T1	Uterus	Mixed (Endometrioid+Serous)	3	70	CHS	30	CNH
GY074	GY074T1	Uterus	Undifferentiated	3	70	ESS	30	MSI
GY075	GY075T1	Uterus	Endometrioid	1	99	ESS	1	CNH
GY076	GY076T1	Uterus	Endometrioid	2	95	ESS	5	CNH
GY077	GY077T1	Uterus	Endometrioid	3	60	ESS	40	CNH
GY078	GY078T1	Uterus	Endometrioid	3	99	ESS	1	MSI
GY079	GY079T1	Uterus	Endometrioid	2	99	ESS	1	CNH
GY080	GY080T1	Uterus	Endometrioid	3	99	RMS	1	MSI
GY081	GY081T1	Uterus	Endometrioid	3	70	ESS	30	POLE
GY083	GY083T1	Uterus	Mixed (Endometrioid+Serous)	1	99	ESS	1	CNH
GY084	GY084T1	Uterus	Endometrioid	3	99	RMS	1	CNH
GY087	GY087T1	Uterus	Endometrioid	2	70	CHS	30	CNH
GY088	GY088T1	Uterus	Endometrioid	3	95	CHS	5	MSI
GY089	GY089T1	Uterus	Endometrioid	2	1	ESS	99	CNH
GY090	GY090T1	Uterus	Endometrioid	2	99	ESS	1	CNH
GY091	GY091T1	Uterus	Endometrioid	3	99	ESS	1	CNH
GY092	GY092T1	Uterus	Endometrioid	2	10	ESS	90	CNH
GY094	GY094T1	Uterus	Endometrioid	3	60	ESS	40	MSI
GY097	GY097T1	Uterus	Endometrioid	3	10	ESS	90	CNH
GY099	GY099T1	Uterus	Endometrioid	1	99	CHS	1	CNH
GY101	GY101T1	Uterus	Endometrioid	3	5	ESS	95	MSI
GY105	GY105T1	Ovary	Endometrioid	1	90	ESS	10	CNH
GY117	GY117T1	Uterus	Endometrioid	3	50	OS	50	CNL
GY118	GY118T1	Uterus	Mixed (Endometrioid+Serous)	3	NA	ESS	NA	CNH
GY122	GY122T1	Uterus	Undifferentiated	3	90	ESS	10	MSI
GY125	GY125T1	Uterus	Mixed (Endometrioid+Clear Cell)	3	30	RMS	70	CNH
GY126	GY126T1	Uterus	Endometrioid	2	20	ESS	80	MSI
GY127	GY127T1	Uterus	Endometrioid	3	80	ESS	20	CNH
GY129	GY129T1	Uterus	Endometrioid	2	40	ESS	60	CNH
OV075	OV075T1	Ovary	Endometrioid	3	95	Mixed (CHS+RMS)	5	CNH
OV216	OV216T1	Ovary	Endometrioid	2	99	ESS	1	CNH
OV227	OV227T1	Ovary	Serous	3	20	ESS	80	CNH
OV241	OV241T1	Ovary	Serous	3	95	ESS	5	CNH
OV267	OV267T1	Ovary	Serous	3	10	ESS	90	CNH
OV328	OV328T1	Ovary	Clear Cell	3	30	ESS	70	CNH
OV333	OV333T1	Ovary	Mixed (Endometrioid+Clear Cell)	3	90	ESS	10	CNH
OV343	OV343T1	Ovary	Endometrioid	3	70	ESS	30	CNH
OV381	OV381F1	Ovary	Serous	3	70	ESS	30	CNL
OV488	OV488T1	Ovary	Mixed (Endometrioid+Serous)	3	70	ESS	30	CNH
OV507	OV507T1	Ovary	Mixed (Endometrioid+Serous)	3	5	ESS	95	CNH
OV594	OV594T1	Ovary	Endometrioid	2	80	ESS	20	POLE
OV667	OV667T1	Ovary	Endometrioid	3	30	ESS	70	CNH
Abbreviations
ESS: Endometrial Stromal Sarcoma
UES: Undifferentiated Endometrial Sarcoma
LMS: Leiomyosarcoma
RMS: Rhabdomyosarcoma
CHS: Chondrosarcoma
OS: Osteosarcoma
POLE: POLE mutated
MSI: Microsatellite Instability
CNH: Copy Number High
CNL: Copy Number Low
