# Supplementary material for: Clinically relevant molecular subtypes and genomic alteration-independent differentiation in gynecologic carcinosarcoma
Source: Nat Commun. 2019 Oct 31;10:4965. doi: 10.1038/s41467-019-12985-x (PMC6823358; doi:10.1038/s41467-019-12985-x)
Supplement: Supplementary file 5 — Supplementary Data 2 [file 41467_2019_12985_MOESM5_ESM.xlsx]

## Sheet: Suppl_Data_2
Supplementary Data 2: Samples and Analytical Methods.
Case ID	Sample ID	Primary Site	Tissue Processing FFPE or FF	Targeted Resequencing	Exome Sequencing	DNA Methylation Array	SNP6 Array	RNA Sequencing
CX036	CX036T1	Uterus	FF	+	-	+	+	+
CX204	CX204T1	Uterus	FF	+	-	+	+	+
EN019	EN019T1	Uterus	FF	+	-	+	+	+
EN025	EN025T1	Uterus	FF	+	-	+	+	+
EN037	EN037T1	Uterus	FF	+	-	+	+	+
EN042	EN042T1	Uterus	FF	+	-	+	+	-
EN043	EN043T1	Uterus	FF	+	-	+	+	+
EN050	EN050T1	Uterus	FF	+	-	+	+	+
EN058	EN058T1	Uterus	FF	+	-	+	+	+
EN083	EN083T1	Uterus	FF	+	-	+	+	+
EN088	EN088T1	Uterus	FF	+	-	+	+	+
EN092	EN092T1	Uterus	FF	+	-	+	+	+
EN128	EN128T1	Uterus	FF	+	-	+	+	+
EN136	EN136T1	Uterus	FF	+	-	+	+	+
EN145	EN145T1	Uterus	FF	+	-	+	+	+
EN151	EN151T1	Uterus	FF	+	-	+	+	-
EN152	EN152T1	Uterus	FF	+	-	+	+	+
EN154	EN154T1	Uterus	FF	+	-	+	+	+
EN175	EN175T1	Uterus	FF	+	-	+	+	+
EN191	EN191T1	Uterus	FF	+	-	+	+	+
EN193	EN193T1	Uterus	FF	+	-	+	+	+
EN195	EN195T1	Uterus	FF	+	-	+	+	+
EN204	EN204T1	Uterus	FF	+	-	+	+	+
EN205	EN205T1	Uterus	FF	+	-	+	+	+
EN250	EN250T1	Ovary	FF	+	-	+	+	-
EN288	EN288T1	Uterus	FF	+	-	+	+	+
EN296	EN296T1	Uterus	FF	+	-	+	+	+
EN320	EN320T1	Uterus	FF	+	-	+	+	+
EN321	EN321T1	Uterus	FF	+	-	+	+	+
EN325	EN325T1	Uterus	FF	+	-	+	+	-
EN362	EN362T1	Uterus	FF	+	-	+	+	+
EN432	EN432T1	Uterus	FF	+	-	+	+	+
EN437	EN437T1	Uterus	FF	+	-	+	+	+
EN442	EN442T1	Uterus	FF	+	-	+	+	+
EN445	EN445T1	Uterus	FF	+	-	+	+	+
EN472	EN472T1	Uterus	FF	+	-	+	+	+
EN482	EN482T1	Uterus	FF	+	-	+	+	+
EN486	EN486T1	Uterus	FF	+	-	+	+	+
EN496	EN496T1	Uterus	FF	+	-	+	+	+
EN505	EN505T1	Uterus	FF	+	-	+	+	+
EN525	EN525T1	Uterus	FF	+	-	+	+	+
EN556	EN556T1	Uterus	FF	+	-	+	+	+
EN558	EN558T1	Uterus	FF	+	-	+	+	+
EN566	EN566T1	Uterus	FF	+	-	+	+	+
EN571	EN571T1	Uterus	FF	+	-	+	+	+
EN599	EN599T1	Uterus	FF	+	-	+	+	+
EN617	EN617T1	Uterus	FF	+	-	+	+	+
EN618	EN618T1	Uterus	FF	+	-	+	+	+
EN623	EN623T1	Uterus	FF	+	-	+	+	+
EN626	EN626T1	Uterus	FF	+	-	+	+	+
EN650	EN650T1	Uterus	FF	+	-	+	+	+
EN676	EN676T1	Uterus	FF	+	-	+	+	+
EN683	EN683T1	Uterus	FF	+	-	+	+	+
EVE003	EVE003T1	Ovary	FF	-	+ (v5)	-	-	-
EVE016	EVE016T1	Ovary	FF	-	+ (v5)	+	-	-
GY007	GY007T1	Uterus	FF	+	-	+	+	+
GY022	GY022T1	Uterus	FF	+	-	+	+	+
GY027	GY027T1	Uterus	FF	+	-	+	+	+
GY029	GY029T1	Uterus	FF	+	-	+	+	+
GY030	GY030T1	Uterus	FF	+	-	+	+	+
GY057	GY057T1	Uterus	FF	+	-	+	+	+
GY063	GY063T1	Uterus	FF	+	-	+	+	+
GY066	GY066T1	Uterus	FF	+	-	+	+	+
GY067	GY067T1	Uterus	FF	+	-	+	+	+
GY069	GY069T1	Uterus	FF	+	-	+	+	+
GY071	GY071T1	Uterus	FF	+	-	+	+	+
GY072	GY072T1	Uterus	FF	+	-	+	+	+
GY073	GY073T1	Uterus	FF	+	-	+	+	+
GY074	GY074T1	Uterus	FF	+	-	+	+	+
GY075	GY075T1	Uterus	FF	+	-	+	+	+
GY076	GY076T1	Uterus	FF	+	-	+	+	+
GY077	GY077T1	Uterus	FF	+	-	+	+	+
GY078	GY078T1	Uterus	FF	+	-	+	+	+
GY079	GY079T1	Uterus	FF	+	-	+	+	+
GY080	GY080T1	Uterus	FF	+	-	+	+	+
GY081	GY081T1	Uterus	FF	+	-	+	+	+
GY083	GY083T1	Uterus	FF	+	-	+	+	+
GY084	GY084T1	Uterus	FF	+	-	+	+	+
GY087	GY087T1	Uterus	FF	+	-	+	+	-
GY088	GY088T1	Uterus	FF	+	-	+	+	+
GY089	GY089T1	Uterus	FF	+	-	+	+	+
GY090	GY090T1	Uterus	FF	+	-	+	+	+
GY091	GY091T1	Uterus	FF	+	-	+	+	+
GY092	GY092T1	Uterus	FF	+	-	+	+	+
GY094	GY094T1	Uterus	FF	+	-	+	+	+
GY097	GY097T1	Uterus	FF	+	-	+	+	+
GY099	GY099T1	Uterus	FF	+	-	+	+	+
GY101	GY101T1	Uterus	FF	+	-	+	+	-
GY105	GY105T1	Ovary	FF	+	-	+	+	-
GY117	GY117T1	Uterus	FF	+	-	+	+	+
GY118	GY118T1	Uterus	FF	+	-	+	+	+
GY122	GY122T1	Uterus	FF	+	-	+	+	+
GY125	GY125T1	Uterus	FF	+	-	+	+	+
GY126	GY126T1	Uterus	FF	+	-	+	+	+
GY127	GY127T1	Uterus	FF	-	+ (v5)	+	-	-
GY129	GY129T1	Uterus	FF	+	-	+	+	-
OV075	OV075T1	Ovary	FF	+	-	+	+	+
OV216	OV216T1	Ovary	FF	+	-	+	+	+
OV227	OV227T1	Ovary	FF	+	-	+	+	+
OV241	OV241T1	Ovary	FF	+	-	+	+	+
OV267	OV267T1	Ovary	FF	+	-	+	+	+
OV328	OV328T1	Ovary	FF	+	-	+	+	+
OV333	OV333T1	Ovary	FF	-	+ (v4)	+	-	+
OV343	OV343T1	Ovary	FF	+	-	+	+	+
OV381	OV381T1	Ovary	FF	+	-	+	+	-
OV488	OV488T1	Ovary	FF	+	-	+	+	+
OV507	OV507T1	Ovary	FF	+	-	+	+	+
OV594	OV594T1	Ovary	FF	+	+ (v5)	+	+	+
OV667	OV667T1	Ovary	FF	+	-	+	+	+
Abbreviations
FFPE: Formalin Fixed Paraffin Embedded
FF: Fresh Frozen
