# Supplementary material for: Clinically relevant molecular subtypes and genomic alteration-independent differentiation in gynecologic carcinosarcoma
Source: Nat Commun. 2019 Oct 31;10:4965. doi: 10.1038/s41467-019-12985-x (PMC6823358; doi:10.1038/s41467-019-12985-x)
Supplement: Supplementary file 6 — Supplementary Data 3 [file 41467_2019_12985_MOESM6_ESM.xlsx]

## Sheet: Suppl_Data_3
Supplementary Data 3: Source of Matched Normal Samples.
Case ID	Matched Normal ID	Source
CX036	CX036N1	Tumor-free lymph node (FFPE)
CX204	CX204N1	Tumor-free normal adjacent tissue (FF)
EN019	EN019N1	Tumor-free normal adjacent tissue (FF)
EN025	EN025N1	Tumor-free normal adjacent tissue (FFPE)
EN037	EN037N1	Tumor-free normal adjacent tissue (FF)
EN042	EN042N1	Tumor-free normal adjacent tissue (FF)
EN043	EN043N1	Tumor-free normal adjacent tissue (FF)
EN050	EN050N1	Tumor-free lymph node (FFPE)
EN058	EN058N1	Tumor-free normal adjacent tissue (FF)
EN083	EN083N1	Tumor-free normal adjacent tissue (FF)
EN088	EN088N1	Tumor-free normal adjacent tissue (FF)
EN092	EN092N1	Tumor-free normal adjacent tissue (FF)
EN128	EN128N1	Tumor-free normal adjacent tissue (FF)
EN136	EN136N1	Tumor-free normal adjacent tissue (FF)
EN145	EN145N1	Tumor-free normal adjacent tissue (FF)
EN151	EN151N1	Tumor-free normal adjacent tissue (FF)
EN152	EN152N1	Tumor-free normal adjacent tissue (FF)
EN154	EN154N1	Tumor-free normal adjacent tissue (FF)
EN175	EN175N1	Tumor-free normal adjacent tissue (FF)
EN191	EN191N1	Tumor-free normal adjacent tissue (FF)
EN193	EN193N1	Tumor-free normal adjacent tissue (FF)
EN195	EN195N1	Tumor-free normal adjacent tissue (FF)
EN204	EN204N1	Tumor-free normal adjacent tissue (FF)
EN205	EN205N1	Tumor-free normal adjacent tissue (FF)
EN250	EN250N1	Tumor-free normal adjacent tissue (FF)
EN288	EN288N1	Tumor-free normal adjacent tissue (FF)
EN296	EN296N1	Tumor-free normal adjacent tissue (FF)
EN320	EN320N1	Tumor-free normal adjacent tissue (FF)
EN321	EN321N1	Tumor-free normal adjacent tissue (FF)
EN325	EN325N1	Tumor-free normal adjacent tissue (FF)
EN362	EN362N1	Tumor-free normal adjacent tissue (FF)
EN432	EN432N1	Tumor-free normal adjacent tissue (FF)
EN437	EN437N1	Tumor-free normal adjacent tissue (FF)
EN442	EN442N1	Tumor-free normal adjacent tissue (FF)
EN445	EN445N1	Tumor-free normal adjacent tissue (FF)
EN472	EN472N1	Tumor-free normal adjacent tissue (FF)
EN482	EN482N1	Tumor-free normal adjacent tissue (FF)
EN486	EN486N1	Tumor-free normal adjacent tissue (FF)
EN496	EN496N1	Tumor-free normal adjacent tissue (FF)
EN505	EN505N1	Tumor-free normal adjacent tissue (FF)
EN525	EN525N1	Tumor-free normal adjacent tissue (FF)
EN556	EN556N1	Tumor-free normal adjacent tissue (FF)
EN558	EN558N1	Tumor-free normal adjacent tissue (FF)
EN566	EN566N1	Tumor-free normal adjacent tissue (FF)
EN571	EN571N1	Tumor-free normal adjacent tissue (FF)
EN599	EN599N1	Tumor-free normal adjacent tissue (FF)
EN617	EN617N1	Tumor-free normal adjacent tissue (FF)
EN618	EN618N1	Tumor-free normal adjacent tissue (FF)
EN623	EN623N1	Tumor-free normal adjacent tissue (FF)
EN626	EN626N1	Tumor-free normal adjacent tissue (FF)
EN650	EN650N1	Tumor-free normal adjacent tissue (FF)
EN676	EN676N1	Tumor-free normal adjacent tissue (FF)
EN683	EN683N1	Tumor-free normal adjacent tissue (FF)
EVE003	EVE003N3	Buffy coat
EVE016	EVE016N3	Buffy coat
GY007	GY007N1	Tumor-free normal adjacent tissue (FF)
GY022	GY022N1	Tumor-free normal adjacent tissue (FF)
GY027	GY027N1	Tumor-free normal adjacent tissue (FF)
GY029	GY029N1	Tumor-free normal adjacent tissue (FFPE)
GY030	GY030N1	Tumor-free normal adjacent tissue (FF)
GY057	GY057N1	Tumor-free normal adjacent tissue (FF)
GY063	GY063B1	Whole blood
GY066	GY066N1	Tumor-free normal adjacent tissue (FF)
GY067	GY067N1	Tumor-free normal adjacent tissue (FF)
GY069	GY069N1	Tumor-free normal adjacent tissue (FF)
GY071	GY071N1	Tumor-free normal adjacent tissue (FF)
GY072	GY072N1	Tumor-free normal adjacent tissue (FF)
GY073	GY073N1	Tumor-free normal adjacent tissue (FF)
GY074	GY074N1	Tumor-free normal adjacent tissue (FF)
GY075	GY075N1	Tumor-free normal adjacent tissue (FF)
GY076	GY076N1	Tumor-free normal adjacent tissue (FF)
GY077	GY077N1	Tumor-free normal adjacent tissue (FF)
GY078	GY078N1	Tumor-free normal adjacent tissue (FF)
GY079	GY079N1	Tumor-free normal adjacent tissue (FF)
GY080	GY080N1	Tumor-free normal adjacent tissue (FF)
GY081	GY081N1	Tumor-free normal adjacent tissue (FF)
GY083	GY083N1	Tumor-free normal adjacent tissue (FF)
GY084	GY084N1	Tumor-free normal adjacent tissue (FF)
GY087	GY087N1	Tumor-free normal adjacent tissue (FF)
GY088	GY088N1	Tumor-free normal adjacent tissue (FF)
GY089	GY089N1	Tumor-free normal adjacent tissue (FF)
GY090	GY090N1	Tumor-free normal adjacent tissue (FF)
GY091	GY091N1	Tumor-free normal adjacent tissue (FF)
GY092	GY092N1	Tumor-free normal adjacent tissue (FF)
GY094	GY094N1	Tumor-free normal adjacent tissue (FF)
GY097	GY097N1	Tumor-free normal adjacent tissue (FF)
GY099	GY099N1	Tumor-free lymph node (FFPE)
GY101	GY101N1	Tumor-free normal adjacent tissue (FF)
GY105	GY105N1	Tumor-free lymph node (FFPE)
GY117	GY117N1	Tumor-free normal adjacent tissue (FF)
GY118	GY118N1	Tumor-free normal adjacent tissue (FF)
GY122	GY122N1	Tumor-free normal adjacent tissue (FF)
GY125	GY125N1	Tumor-free normal adjacent tissue (FFPE)
GY126	GY126N1	Tumor-free normal adjacent tissue (FF)
GY127	GY127N1	Tumor-free lymph node (FFPE)
GY129	GY129N1	Tumor-free normal adjacent tissue (FF)
OV075	OV075N1	Tumor-free lymph node (FFPE)
OV216	OV216N1	Tumor-free lymph node (FFPE)
OV227	OV227B1	Whole blood
OV241	OV241N1	Tumor-free normal adjacent tissue (FF)
OV267	OV267N1	Tumor-free normal adjacent tissue (FF)
OV328	OV328N1	Tumor-free normal adjacent tissue (FF)
OV333	OV333N2	Tumor-free normal adjacent tissue (FF)
OV343	OV343N1	Tumor-free normal adjacent tissue (FF)
OV381	OV381N1	Tumor-free normal adjacent tissue (FF)
OV488	OV488N1	Tumor-free normal adjacent tissue (FF)
OV507	OV507N1	Tumor-free normal adjacent tissue (FF)
OV594	OV594N1	Tumor-free normal adjacent tissue (FF)
OV667	OV667N1	Tumor-free normal adjacent tissue (FF)
DKK008	DKK008N1	Tumor-free normal adjacent tissue (FF)
DKK017	DKK017N1	Tumor-free normal adjacent tissue (FF)
EN333	EN333N1	Tumor-free normal adjacent tissue (FF)
GY140	GY140N1	Tumor-free lymph node (FFPE)
GY141	GY141N1	Tumor-free lymph node (FFPE)
GY146	GY146N1	Tumor-free lymph node (FFPE)
GY147	GY147N1	Tumor-free lymph node (FFPE)
GY165	GY165N1	Tumor-free lymph node (FFPE)
The uterine serosa and the omentum were the major sources of tumor-free normal adjacent tissues (FF or FFPE).
Abbreviations
FFPE: Formalin Fixed Paraffin Embedded
FF: Fresh Frozen
