# Supplementary material for: Clinically relevant molecular subtypes and genomic alteration-independent differentiation in gynecologic carcinosarcoma
Source: Nat Commun. 2019 Oct 31;10:4965. doi: 10.1038/s41467-019-12985-x (PMC6823358; doi:10.1038/s41467-019-12985-x)
Supplement: Supplementary file 7 — Supplementary Data 4 [file 41467_2019_12985_MOESM7_ESM.xlsx]

## Sheet: Suppl_Data_4
Supplemental Data 4: Genes in the Target Panel.
Gene	CS-A	CS-B
ABCC9	+	-
ABL1	+	-
ACTG1	+	-
ACVR1B	+	-
ACVR2A	+	-
AGO2	+	-
AJUBA	+	-
AKAP1	+	-
AKT1	+	-
AKT2	+	-
AKT3	+	-
ALK	+	-
ALKBH2	-	+
ALKBH3	-	+
ALPK2	+	-
AMER1	+	-
AMOT	+	-
AMY2B	+	-
ANKRD30B	+	-
APC	+	-
APEX1	-	+
APEX2	-	+
APOBEC1	-	+
APOBEC2	-	+
APOBEC3A	-	+
APOBEC3C	-	+
APOBEC3D	-	+
APOBEC3F	-	+
APOBEC3G	-	+
APOBEC3H	-	+
APOBEC4	-	+
APTX	-	+
AR	+	-
ARAF	+	-
ARFRP1	+	-
ARHGAP35	+	-
ARID1A	+	-
ARID1B	+	-
ARID2	+	-
ARID5B	+	-
ASXL1	+	-
ASXL2	+	-
ATM	+	+
ATR	+	+
ATRIP	-	+
ATRX	+	-
AURKA	+	-
AURKB	+	-
AURKC	+	-
AXIN2	+	-
AXL	+	-
B2M	+	-
B4GALT3	+	-
BAP1	+	-
BARD1	+	-
BAZ1B	+	-
BCL2	+	-
BCL2L1	+	-
BCL2L11	+	-
BCL2L2	+	-
BCL6	+	-
BCL7A	+	-
BCL9	+	-
BCOR	+	-
BCORL1	+	-
BCR	+	-
BLM	+	-
BMPR2	+	-
BRAF	+	-
BRCA1	+	+
BRCA2	+	+
BRIP1	+	-
BTK	+	-
BUB1B	+	-
C11ORF30	+	-
C19ORF40	-	+
CACNA2D2	+	-
CARD11	+	-
CASP8	+	-
CBFB	+	-
CBL	+	-
CCND1	+	-
CCND2	+	-
CCND3	+	-
CCNE1	+	-
CCNH	-	+
CD79A	+	-
CD79B	+	-
CDC7	+	-
CDC73	+	-
CDH1	+	-
CDH19	+	-
CDH7	+	-
CDK1	+	-
CDK12	+	-
CDK15	+	-
CDK17	+	-
CDK19	+	-
CDK4	+	-
CDK6	+	-
CDK7	-	+
CDK8	+	-
CDKN1A	+	-
CDKN1B	+	-
CDKN2A	+	-
CDKN2B	+	-
CDKN2C	+	-
CEBPA	+	-
CHD4	+	-
CHEK1	+	-
CHEK2	+	-
CHN1	+	-
CHN2	+	-
CIC	+	-
COL11A1	+	-
COL2A1	+	-
COL4A5	+	-
COL4A6	+	-
CPM	+	-
CREBBP	+	-
CRHR1	+	-
CRIPAK	+	-
CRKL	+	-
CRLF2	+	-
CSDE1	+	-
CSF1R	+	-
CSMD3	+	-
CSNK1D	+	-
CSNK1E	+	-
CSNK1G2	+	-
CSTF1	+	-
CTCF	+	-
CTNNA1	+	-
CTNNB1	+	-
CUL1	+	-
CUX1	+	-
CXCL14	+	-
CXORF67	+	-
CYLC1	+	-
CYP4X1	+	-
DAXX	+	-
DCLRE1A	-	+
DCLRE1B	-	+
DCLRE1C	-	+
DDB1	-	+
DDB2	-	+
DDIT3	+	-
DDR2	+	-
DLC1	+	-
DLX5	+	-
DNMT3A	+	-
DOT1L	+	-
EGFR	+	-
EGR3	+	-
EHF	+	-
EIF4A2	+	-
ELF3	+	-
EME1	-	+
EME2	-	+
EP300	+	-
EPC1	+	-
EPHA1	+	-
EPHA3	+	-
EPHA5	+	-
EPHB1	+	-
EPHB6	+	-
EPPK1	+	-
ERBB2	+	-
ERBB3	+	-
ERBB4	+	-
ERCC1	-	+
ERCC2	+	-
ERCC3	-	+
ERCC4	-	+
ERCC5	-	+
ERCC6	-	+
ERCC8	-	+
ERG	+	-
ESR1	+	-
ETV1	+	-
ETV4	+	-
ETV5	+	-
ETV6	+	-
EWSR1	+	-
EXO1	-	+
EYA2	+	-
EZH2	+	-
FAM135B	+	-
FAM13A	+	-
FAM13B	+	-
FAM46C	+	-
FAM9A	+	-
FANCA	+	+
FANCB	-	+
FANCC	+	-
FANCD2	+	-
FANCE	+	-
FANCF	+	-
FANCG	+	-
FANCI	-	+
FANCL	+	-
FAT1	+	-
FAT3	+	-
FBXW7	+	-
FBXW8	+	-
FBXW9	+	-
FEN1	-	+
FGF10	+	-
FGF14	+	-
FGF19	+	-
FGF23	+	-
FGF3	+	-
FGF4	+	-
FGF6	+	-
FGFR1	+	-
FGFR2	+	-
FGFR3	+	-
FGFR4	+	-
FH	+	-
FLT1	+	-
FLT3	+	-
FLT4	+	-
FOXA1	+	-
FOXA2	+	-
FOXL2	+	-
FOXO1	+	-
FTSJD1	+	-
FUS	+	-
FZD3	+	-
GABRA6	+	-
GADD45GIP1	+	-
GATA1	+	-
GATA2	+	-
GATA3	+	-
GID4	+	-
GIGYF2	+	-
GLI1	+	-
GMIP	+	-
GNA11	+	-
GNA13	+	-
GNAQ	+	-
GNAS	+	-
GNG5	+	-
GPR124	+	-
GRIN2A	+	-
GSK3A	+	-
GSK3B	+	-
GTF2H1	-	+
GTF2H2	-	+
GTF2H3	-	+
GTF2H4	-	+
GTF2H5	-	+
H1FX	-	+
H3F3A	-	+
H3F3C	+	-
HDAC7	+	-
HGF	+	-
HHIP	+	-
HIF1A	+	-
HIST1H1C	+	-
HIST1H2AM	+	-
HIST1H2BD	+	-
HLA-A	+	-
HMGA1	+	-
HMGA2	+	-
HMHA1	+	-
HNF1A	+	-
HOXA7	+	-
HPD	+	-
HRAS	+	-
HUS1	-	+
ICK	+	-
IDH1	+	-
IDH2	+	-
IGF1R	+	-
IKBKE	+	-
IKZF1	+	-
IL7R	+	-
INHBA	+	-
INPP4A	+	-
INPPL1	+	-
IRF4	+	-
IRS2	+	-
JAG1	+	-
JAK1	+	-
JAK2	+	-
JAK3	+	-
JAZF1	+	-
JUN	+	-
KAT6A	+	-
KAT6B	+	-
KCNMB3	+	-
KDM4B	+	-
KDM5A	+	-
KDM5C	+	-
KDM6A	+	-
KDR	+	-
KEAP1	+	-
KIF12	+	-
KIT	+	-
KLHL4	+	-
KLHL6	+	-
KMT2A	+	-
KMT2B	+	-
KMT2C	+	-
KMT2D	+	-
KRAS	+	-
LARP4B	+	-
LIFR	+	-
LIG1	-	+
LIG3	-	+
LIG4	-	+
LIMCH1	+	-
LPP	+	-
LRP1B	+	-
LRRK2	+	-
LTK	+	-
MAN2B1	+	-
MAP2K1	+	-
MAP2K2	+	-
MAP2K4	+	-
MAP2K6	+	-
MAP3K1	+	-
MAP3K13	+	-
MAP3K2	+	-
MAP3K4	+	-
MAP3K7	+	-
MAP4K3	+	-
MAPK14	+	-
MAPK8	+	-
MAPK8IP1	+	-
MAPT	+	-
MBD2	+	-
MBD4	-	+
MBTD1	+	-
MCL1	+	-
MDC1	-	+
MDM2	+	-
MDM4	+	-
MECOM	+	-
MED12	+	-
MED13L	+	-
MEF2B	+	-
MEN1	+	-
MET	+	-
METTL14	+	-
MGA	+	-
MGMT	-	+
MITF	+	-
MKI67	+	-
MLANA	-	+
MLH1	+	-
MLH3	-	+
MMS19	-	+
MNAT1	-	+
MORC4	+	-
MPG	-	+
MPL	+	-
MRE11A	+	+
MSH2	+	+
MSH3	-	+
MSH4	-	+
MSH5	-	+
MSH6	+	-
MTOR	+	-
MUS81	-	+
MUTYH	+	-
MYC	+	-
MYCL	+	-
MYCN	+	-
MYD88	+	-
MYOD1	-	+
NAV3	+	-
NBN	-	+
NCAN	-	+
NCOA1	+	-
NCOA2	+	-
NCOA3	+	-
NCOR1	+	-
NEIL1	-	+
NEIL2	-	+
NEIL3	-	+
NF1	+	-
NF2	+	-
NFE2L2	+	-
NFE2L3	+	-
NFKBIA	+	-
NHEJ1	-	+
NKAP	+	-
NKX2-1	+	-
NOTCH1	+	-
NOTCH2	+	-
NPM1	+	-
NR4A3	+	-
NRAS	+	-
NSD1	+	-
NTHL1	-	+
NTRK1	+	-
NTRK2	+	-
NTRK3	+	-
NUP93	+	-
NXF2	+	-
NXNL2	+	-
OGG1	-	+
OPHN1	+	-
PAK3	+	-
PALB2	+	-
PARP1	-	+
PARP2	-	+
PAX3	+	-
PAX5	+	-
PAX7	+	-
PAX8	+	-
PBRM1	+	-
PCBP1	+	-
PCNA	-	+
PDGFRA	+	-
PDGFRB	+	-
PDK1	+	-
PDPK1	+	-
PGR	+	-
PHF1	+	-
PHF5A	+	-
PHF6	+	-
PHLPP1	+	-
PHLPP2	+	-
PIK3CA	+	-
PIK3CG	+	-
PIK3R1	+	-
PIK3R2	+	-
PLA2G2E	+	-
PMS1	-	+
PMS2	-	+
PNKP	-	+
PNN	+	-
POLB	-	+
POLD1	-	+
POLDIP2	+	-
POLE	-	+
POLH	-	+
POLI	-	+
POLK	-	+
POLL	-	+
POLM	-	+
POLN	-	+
POLQ	+	+
PPM1D	+	-
PPP2R1A	+	-
PRB2	+	-
PRDM1	+	-
PRKAR1A	+	-
PRKDC	+	-
PRPF18	+	-
PRX	+	-
PSMB9	+	-
PTCH1	+	-
PTEN	+	-
PTPN11	+	-
PTPN14	+	-
RAD1	-	+
RAD17	-	+
RAD18	-	+
RAD21	+	-
RAD23A	-	+
RAD23B	-	+
RAD50	+	-
RAD51	+	-
RAD51B	+	-
RAD52	-	+
RAD9A	-	+
RAF1	+	-
RARA	+	-
RASA1	+	-
RB1	+	-
RBM10	+	-
RBMX	+	-
RET	+	-
REV1	-	+
REV3L	-	+
RICTOR	+	-
RNF41	+	-
RNF43	+	-
ROS1	+	-
RPA1	-	+
RPF1	+	-
RPL14	+	-
RPL22	+	-
RPL5	+	-
RPTOR	+	-
RRAS2	+	-
RUNX1	+	-
RUNX2	+	-
RYR2	+	-
SACS	+	-
SERINC3	+	-
SESN3	+	-
SETBP1	+	-
SETD2	+	-
SF3B1	+	-
SGK1	+	-
SH3BP1	+	-
SIN3A	+	-
SLC2A10	+	-
SLC9C2	+	-
SMAD2	+	-
SMAD4	+	-
SMARCA4	+	-
SMARCB1	+	-
SMC1A	+	-
SMC3	+	-
SMO	+	-
SMTNL2	+	-
SMUG1	-	+
SOCS1	+	-
SOX10	+	-
SOX17	+	-
SOX2	+	-
SOX9	+	-
SPEN	+	-
SPOP	+	-
SPRR2E	+	-
SPTA1	+	-
SRC	+	-
SRGAP1	+	-
SRGAP2	+	-
SRGAP3	+	-
SRP68	+	-
STAG2	+	-
STARD13	+	-
STARD8	+	-
STAT4	+	-
STK10	+	-
STK11	+	-
STK33	+	-
STK38	+	-
STK38L	+	-
SUCLG2	+	-
SUFU	+	-
SUZ12	+	-
TAF1	+	-
TAF15	+	-
TAGAP	+	-
TBL1XR1	+	-
TBX3	+	-
TDG	-	+
TEC	+	-
TERT	-	+
TET2	+	-
TGFBR2	+	-
TIE1	-	+
TLR4	+	-
TMPRSS2	+	-
TNFAIP3	+	-
TNFAIP6	+	-
TNFRSF14	+	-
TNK1	+	-
TNK2	+	-
TOP1	+	-
TOPBP1	-	+
TP53	+	+
TRIM16	+	-
TRRAP	+	-
TSC1	+	-
TSC2	+	-
TSHR	+	-
TSHZ2	+	-
TSHZ3	+	-
TSPAN11	+	-
TSPYL2	+	-
U2AF1	+	-
UBE2NL	+	-
UNG	-	+
USH2A	+	-
USP36	+	-
USP9X	+	-
VEZF1	+	-
VHL	+	-
WISP3	+	-
WRN	-	+
WT1	+	-
XPA	-	+
XPC	-	+
XPO1	+	-
XRCC1	-	+
XRCC4	-	+
XRCC5	-	+
XRCC6	-	+
YEATS4	+	-
YWHAE	+	-
ZFHX3	+	-
ZMYND8	+	-
ZNF217	+	-
ZNF703	+	-
ZNF770	+	-
ZNHIT1	+	-
ZNRF3	+	-
Abbreviations
CS-A: Carcinosarcoma target panel A
CS-B: Carcinosarcoma target panel B
