# Supplementary material for: Clinically relevant molecular subtypes and genomic alteration-independent differentiation in gynecologic carcinosarcoma
Source: Nat Commun. 2019 Oct 31;10:4965. doi: 10.1038/s41467-019-12985-x (PMC6823358; doi:10.1038/s41467-019-12985-x)
Supplement: Supplementary file 9 — Supplementary Data 6 [file 41467_2019_12985_MOESM9_ESM.xlsx]

## Sheet: Suppl_Data_6
Supplementary Data 6: The Copy Number of CNVs in 596 Genes in the Panel for Selectively Sampled Carcinoma and Sarcoma Elements from 14 Cases.
			POLE				MSI				CNH																CNL
			GY165		GY141		GY147		DKK008		GY069		GY087		GY146		DKK017		GY129		OV507		GY127		EN333		GY140		EN325
Cytoband	Wide Peak in Chromosome (GISTIC)	Genes in the Panel	Carcinoma	Sarcoma	Carcinoma	Sarcoma	Carcinoma	Sarcoma	Carcinoma	Sarcoma	Carcinoma	Sarcoma	Carcinoma	Sarcoma	Carcinoma	Sarcoma	Carcinoma	Sarcoma	Carcinoma	Sarcoma	Carcinoma	Sarcoma	Carcinoma	Sarcoma	Carcinoma	Sarcoma	Carcinoma	Sarcoma	Carcinoma	Sarcoma
3q26.33	chr3:168148727-185144158	MECOM, PIK3CA, SOX2, MAP3K13, KCNMB3, TBL1XR1, KLHL6	2	2	3	3	2	2	3	4	5	5	2	2	2	2	4	3	2	2	3	2	2	2	3	2	3	3	2	2
8q24.21	chr8:119906060-134559332	MYC	2	2	2	2	2	2	2	2	3	3	2	2	3	3	3	2	2	2	2	2	2	2	2	2	2	3	2	2
19q13.11	chr19:30641425-34990496	CEBPA, TSHZ3	2	2	2	2	2	2	2	2	2	2	2	2	8	5	3	3	4	4	2	2	5	5	4	4	3	3	2	2
19q12	chr19:29854459-30647490	CCNE1	2	2	2	2	2	2	2	2	5	6	2	2	8	5	3	3	4	4	2	2	5	5	4	5	3	3	2	2
20q13.33	chr20:57380104-63025520	GNAS, ARFRP1	2	2	2	2	2	2	2	2	4	5	2	2	4	3	2	2	2	2	3	4	2	2	5	4	4	3	2	2
2p24.3	chr2:9915477-20003823	MYCN	2	2	2	2	2	3	2	2	2	2	2	2	2	2	3	3	3	3	2	2	2	2	2	2	2	2	3	3
13q31.3	chr13:72026944-104178290	ERCC5, FGF14	2	1	2	2	2	2	2	2	2	2	2	1	2	2	2	2	2	2	2	1	1	1	2	2	1	1	2	2
8p11.23	chr8:36174758-41064076	FGFR1, GPR124, ZNF703	2	2	2	2	2	2	2	2	2	2	2	2	2	2	2	2	2	2	2	2	2	2	2	2	3	4	2	2
15q26.2	chr15:80686836-102531392	BLM, IDH2, IGF1R, NTRK3, FANCI	2	2	2	2	2	2	2	2	2	2	2	2	2	2	2	2	2	2	2	2	2	2	1	1	2	2	2	2
3p12.3	chr3:42982159-93579301	EPHA3, MITF, BAP1, SUCLG2, CACNA2D2, SETD2, PBRM1, ATRIP	2	2	2	2	2	2	2	2	2	2	2	2	2	2	2	2	2	2	1	1	1	2	2	2	2	1	2	2
	EXCAVATOR was used to call CNVs for target panel (9 cases [GY141, GY165, DKK008, GY147, GY140, DKK017, EN333, GY146 and OV507]) or exome (5 cases [EN325, GY069, GY087, GY127 and GY129] ) sequencing data, which were derived from selectively sampled carcinoma and sarcoma elements.
	We showed copy number information in the limited region, which was not only in the 596-gene panel, but also was included in the regions identified as driver segments by GISTIC analysis of bulk tumor SNP6 data (Figure 3B).
